# Supplementary material for: Hepatotropic Peptides Grafted onto Maleimide-Decorated Nanoparticles: Preparation, Characterization and In Vitro Uptake by Human HepaRG Hepatoma Cells
Source: Polymers (Basel). 2022 Jun 16;14(12):2447. doi: 10.3390/polym14122447 (PMC9229302; doi:10.3390/polym14122447)
Supplement: Supplementary file 1 [file polymers-14-02447-s001.zip]

Archive with 1 entries (1 files):
- polymers-1742771-supplementary.pdf
